# Supplementary material for: Clinical metagenomics assessments improve diagnosis and outcomes in community-acquired pneumonia
Source: BMC Infect Dis. 2021 Apr 15;21:352. doi: 10.1186/s12879-021-06039-1 (PMC8047593; doi:10.1186/s12879-021-06039-1)
Supplement: Supplementary file 1 — Additional file 1. [file 12879_2021_6039_MOESM1_ESM.xlsx]

## Sheet: Supplement Table1
Commenals/Not clinically significant organisms
Actinomyces odontolyticus
Aggregatibacter segnis
Alloprevotella rava
Alloprevotella tannerae
Atopobium parvulum
Atopobium vaginae
Bacteroides salanitronis
Bifidobacterium dentium
Campylobacter concisus
Campylobacter rectus
Capnocytophaga gingivalis
Capnocytophaga granulosa
Capnocytophaga ochracea
Capnocytophaga sputigena
Cardiobacterium hominis
Corynebacterium accolens
Corynebacterium afermentans
Corynebacterium argentoratense
Corynebacterium callunae
Corynebacterium casei
Corynebacterium ihumii
Corynebacterium jeikeium
Corynebacterium matruchotii
Corynebacterium mycetoides
Corynebacterium pseudodiphtheriticum
Corynebacterium pseudogenitalium
Corynebacterium resistens
Corynebacterium singulare
Corynebacterium tuberculostearicum
Corynebacterium ureicelerivorans
Corynebacterium xerosis
Dolosigranulum pigrum
Gemella sanguinis
Granulicatella adiacens
Haemophilus haemolyticus
Haemophilus quentini
Haemophilus sputorum
Kingella denitrificans
Lachnoanaerobaculum saburreum
Lactobacillus crispatus
Lactobacillus iners
Lactobacillus plantarum
Lactococcus lactis
Leptotrichia buccalis
Leptotrichia hofstadii
Leptotrichia shahii
Leptotrichia trevisanii
Leptotrichia wadei
Malassezia globosa
Massilia putida
Massilia timonae
Moraxella osloensis
Mycoplasma orale
Neisseria elongata
Neisseria flavescens
Neisseria mucosa
Neisseria perflava
Oribacterium sinus
Porphyromonas endodontalis
Porphyromonas gingivalis
Porphyromonas somerae
Prevotella baroniae
Prevotella corporis
Prevotella denticola
Prevotella enoeca
Prevotella intermedia
Prevotella loescheii
Prevotella melaninogenica
Prevotella multiformis
Prevotella nanceiensis
Prevotella oris
Prevotella pallens
Prevotella salivae
Prevotella scopos
Prevotella timonensis
Prevotella veroralis
Propionibacterium acnes
Propionibacterium humerusii
Propionibacterium namnetense
Propionibacterium propionicum
Rothia aeria
Rothia dentocariosa
Rothia mucilaginosa
Solobacterium moorei
Streptococcus I P16
Treponema denticola
Veillonella atypica
Veillonella dispar
Veillonella parvula
Zymoseptoria tritici
