# Supplementary material for: Clinical metagenomics assessments improve diagnosis and outcomes in community-acquired pneumonia
Source: BMC Infect Dis. 2021 Apr 15;21:352. doi: 10.1186/s12879-021-06039-1 (PMC8047593; doi:10.1186/s12879-021-06039-1)
Supplement: Supplementary file 2 — Additional file 2. [file 12879_2021_6039_MOESM2_ESM.xlsx]

## Sheet: Sheet1
Supplementary Table 2: mNGS Testing Led to Change of Management and Favorable Outcome
Patient ID	Initial Treatment Regimen	Potential Pathogen Identified by mNGS	Effect on Management (enabled more appropriate treatment)	Clinical Outcome
2	levofloxacin, meropenem, ribavirin, tigecycline, cefoperazone sodium sulbactam sodium	A. baumannii	Narrowing of antibiotic therapy to fungi and viruses, oral cefoperazone sodium and sulbactam sodium	Resolved
54	cefoperazone sodium sulbactam sodium, levofloxacin, voriconazole, caspofungin , Compound sulfamethoxazole tablet, Cefmetazole	P. jirovecii	Narrowing of voriconazole therapy to fungi, oral carpofenjin and compound juanamine mexazole	Resolved
136	cefoperazone sodium sulbactam sodium, levofloxacin, linezolid, caspofungin, teicoplanin, biapenem	H. parainfluenzae	Narrowing of carpofenjin therapy to Pneumocystis jirovecii, and antibiotic therapy to gram-positive bacteria, oral substitute koalas and biapenan	Resolved
109	vancomycin, moxifloxacin sodium chloride, imipenem, Carbophenol, methylprednisolone sodium succinate, Oseltamivir phosphate capsule, Peramivir sodium chloride, minocyline, linezolid, Methylprednisolone tablets, cefoperazone sodium sulbactam sodium, linezolid	S. aureus	Narrowing of moxifloxacin therapy to atypical pathogen	Resolved
16	compound sulfamethoxazole tablet, levofloxacin, cefoperazone sodium sulbactam sodium, caspofungin, fluconazole, teicoplanin, linezolid, biapenem, oseltamivir	C. gattii	Narrowing of carpofenjin therapy to Pneumocystis jirovecii, and oral Fluconazole	Resolved
88	meropenem, imipenem, Cefperazone-Sulbactam, levofloxacin sodium chloride injection, caspofungin, Compound sulfonamide meoxazole tablets, ganciclovir	P. jirovecii	Narrowing of Levofloxacin sodium chloride Carpofenjin, compound juanamine mexazole	Resolved
63	piperacillin sodium tazobactam, minocyline	M. tuberculosis	Treatment with Isoniazid rifampicin, Pyrazinamide, ethambutol, and levofloxacin	Resolved
90	voriconazole, Mepem, linezolid, Amphotericin B liposomes, Cefperazone-Sulbactam	S. aureus	Narrowing of voriconazole therapy to fungi	Improved
86	tigecycline, Acyclovir, meropenem, linezolid, voriconazole, cefoperazone sodium sulbactam sodium, moxifloxacin, caspofungin 50mg, levofloxacin	L. pneumophila	Treatment with quinolones	Resolved
