# Supplementary material for: Clinical metagenomics assessments improve diagnosis and outcomes in community-acquired pneumonia
Source: BMC Infect Dis. 2021 Apr 15;21:352. doi: 10.1186/s12879-021-06039-1 (PMC8047593; doi:10.1186/s12879-021-06039-1)
Supplement: Supplementary file 3 — Additional file 3. [file 12879_2021_6039_MOESM3_ESM.xlsx]

## Sheet: Supplementary Table S3
Supplementary Table S3 Impact of mNGS testing on patient’s clinical outcome evaluated by multivariate logistic regression analyses
Control Group vs mNGS Group
	Estimate	Std. Error	z value	Pr(>|z|)
Intercept	-5.24384	1.57185	-3.336	0.00085
mNGS Group	3.95542	0.96442	4.101	4.11e-05
Sex	0.60763	0.52708	1.153	0.24898
Age	0.01695	0.01467	1.155	0.24804
Cerebral Infarction	0.62049	0.86429	0.718	0.47281
Cardiovascular Disease	0.20522	0.50996	0.402	0.68737
Chronic Lung Diseases	0.18672	0.52779	0.354	0.7235
Diabetes Mellitus	-0.58197	0.53157	-1.095	0.2736
Malignant Solid Tumor	-0.35191	0.68345	-0.515	0.60662
Renal Insufficiency	0.28418	0.61927	0.459	0.64631
Immunosuppressive State	0.66771	0.66576	1.003	0.31589
Hepatic Disease	0.81174	0.83769	0.969	0.33253
Hematologic Malignancy	-0.18409	0.66643	-0.276	0.78237
Control Cases vs Cases with Management Changed/Confirmed Based on mNGS Results
	Estimate	Std. Error	z value	Pr(>|z|)
Intercept	-4.65538	1.60855	-2.894	0.0038
Management Changed/Confirmed	3.9819	0.956274	4.164	3.13e-05
Sex	0.935407	0.593787	1.575	0.1152
Age	0.006105	0.016156	0.378	0.7055
Cerebral Infarction	0.379182	0.85975	0.441	0.6592
Cardiovascular Disease	0.386456	0.584492	0.661	0.5085
Chronic Lung Diseases	0.256711	0.604738	0.424	0.6712
Diabetes Mellitus	-0.333817	0.616112	-0.542	0.5879
Malignant Solid Tumor	-0.249945	0.773525	-0.323	0.7466
Renal Insufficiency	0.166175	0.686207	0.242	0.8087
Immunosuppressive State	0.696307	0.720522	0.966	0.3338
Hepatic Disease	0.742413	0.848604	0.875	0.3816
Hematologic Malignancy	-0.387286	0.756742	-0.512	0.6088
